# Supplementary material for: Multivariable G-E interplay in the prediction of educational achievement
Source: PLoS Genet. 2020 Nov 17;16(11):e1009153. doi: 10.1371/journal.pgen.1009153 (PMC7721131; doi:10.1371/journal.pgen.1009153)
Supplement: S1 Table — (XLSX) [file pgen.1009153.s001.xlsx]

## Sheet: Table S1
Table S1. Descriptive statistics
Training set	N = 2170							Frequency
		mean	sd	min	max	skew	kurtosis	level = 0	level = 1
sex								0.564	0.4359
Age chaos at home		11.21	0.684	9.802	13.314	-0.287	-0.918
Age life events were reported		16.318	0.673	14.924	18.757	-0.332	-1.027
Age GCSE scores taken		16.305	0.288	15.833	16.75	-0.047	-1.247
SES at recruitment		0.3	0.954	-2.184	2.399	-0.05	-0.821
Chaos at home Age 12		3.881	2.049	0	12	0.533	0.318
Moving new school				0	1			0.7414	0.2585
Loss Parent Job				0	1			0.91	0.09
Involved with drugs				0	1			0.9525	0.0474
Death close friend				0	1			0.7778	0.2221
Hospitalized				0	1			0.9244	0.0755
Breaking up				0	1			0.7663	0.2336
Hospitalisation sibling				0	1			0.9267	0.0732
Hospitalisation parent				0	1			0.9235	0.0764
Decrease parent income				0	1			0.929	0.0709
Decrease parent arguments				0	1			0.7686	0.2313
Beginning to date				0	1			0.7732	0.2267
Educational Achievement		0	1	-3.798	1.802	-0.5	0.059
Educational Achievement transformed		0	1	-3.262	3.411	-0.002	-0.074
ADHD		0	0	-0.001	0	-0.57	-0.669
Anorexia		31.91	2.915	21.579	41.657	0.049	0.043
ASD		12.321	2.641	4.728	23.343	0.106	0.014
BIP		9.165	3.344	-2.647	20.252	0.019	0.103
BMI		0.539	0.585	-1.49	2.446	0.056	0.035
Broad Depression		-0.004	0.003	-0.017	0	-0.749	0.245
EA3		-0.304	0.332	-1.263	0.881	0.152	-0.023
Height		-0.207	0.406	-1.759	1.219	-0.022	0.24
Income		-1.356	0.639	-3.325	0.866	-0.024	-0.14
Insomnia		0.002	0.002	-0.001	0.008	0.308	-0.415
IQ3		-1.083	1.331	-6.46	3.555	0.044	0.125
Irritability		-0.145	0.387	-1.336	1.174	0.026	-0.034
MDD		-0.005	0.008	-0.039	0.013	-0.871	0.643
Mood Swings		0.004	0.002	-0.002	0.012	0.373	-0.296
Neuroticism		-0.009	0.008	-0.025	0.008	-0.091	-0.789
OCD		0.073	0.053	-0.085	0.245	0.121	-0.211
PTSD		0.02	0.027	-0.066	0.113	-0.075	-0.024
Risk PC1		0	0.001	-0.004	0.003	-0.358	-0.247
SCZ		5.5	1.907	-1.591	11.342	-0.112	0.008
SWB		-0.537	0.292	-1.486	0.369	0.053	-0.027
PC1		0.001	0.01	-0.037	0.045	0.034	1.502
PC2		0	0.01	-0.029	0.059	0.651	2.472
PC3		0	0.009	-0.039	0.037	-0.03	0.77
PC4		0	0.009	-0.036	0.034	-0.04	0.649
PC5		0	0.009	-0.038	0.041	-0.07	0.899
PC6		0	0.009	-0.03	0.043	0.041	0.695
PC7		0	0.009	-0.035	0.044	-0.068	0.562
PC8		0	0.009	-0.041	0.037	-0.021	0.938
PC9		0	0.009	-0.047	0.035	-0.146	1.061
PC10		0	0.009	-0.036	0.036	-0.006	0.52
Chip		1.557	0.497	1	2	-0.23	-1.948	0.4428	0.5571
Hold-out set	N = 542							Frequency
		mean	sd	min	max	skew	kurtosis	level = 0	level = 1
sex		1.44	0.5	1	2	0.24	-1.94	0.5608	0.4391
Age chaos at home		11.23	0.72	9.84	12.76	-0.42	-1
Age life events were reported		16.33	0.72	14.97	18.58	-0.34	-0.97
Age GCSE scores taken		16.29	0.28	15.83	16.75	-0.02	-1.21
SES at recruitment		0.3	0.96	-2.18	2.4	-0.06	-0.83
Chaos at home Age 12		3.75	1.92	0	11	0.45	0.29
Moving new school				0	1			0.7287	0.2712
Loss Parent Job				0	1			0.8819	0.118
Involved with drugs				0	1			0.9428	0.0571
Death close friend				0	1			0.7822	0.2177
Hospitalized				0	1			0.9077	0.0922
Breaking up				0	1			0.7638	0.2361
Hospitalisation sibling				0	1			0.9317	0.0682
Hospitalisation parent				0	1			0.9151	0.0848
Decrease parent income				0	1			0.9132	0.0867
Decrease parent arguments				0	1			0.7693	0.2306
Beginning to date				0	1			0.749	0.2509
Educational Achievement		0	1	-3.2	1.97	-0.55	-0.09
Educational Achievement transformed		0	1	-2.78	2.81	-0.02	-0.24
ADHD		0	0	0	0	-0.61	-0.74
Anorexia		32.07	2.82	23.18	42.37	0.12	0.37
ASD		12.43	2.57	4.27	19.21	0.1	-0.13
BIP		9.24	3.31	-0.95	22.23	0.25	0.2
BMI		0.55	0.63	-1.16	2.65	-0.02	-0.1
Broad Depression		0	0	-0.02	0	-0.81	0.8
EA3		-0.31	0.33	-1.39	0.67	-0.05	-0.06
Height		-0.21	0.41	-1.36	1.15	0.11	0.16
Income		-1.35	0.67	-3.45	0.57	-0.05	-0.23
Insomnia		0	0	0	0.01	0.34	-0.53
IQ3		-1.11	1.43	-4.99	3.68	0.14	-0.15
Irritability		-0.15	0.41	-1.39	1.26	0.07	0.21
MDD		0	0.01	-0.04	0.01	-0.93	1.04
Mood Swings		0	0	0	0.01	0.29	-0.32
Neuroticism		-0.01	0.01	-0.02	0.01	-0.04	-0.82
OCD		0.07	0.05	-0.07	0.28	0.37	0.31
PTSD		0.02	0.03	-0.05	0.09	0	-0.41
Risk PC1		0	0	0	0	-0.17	-0.39
SCZ		5.47	1.87	-0.75	11.56	0.08	0.1
SWB		-0.54	0.27	-1.47	0.23	-0.14	-0.11
PC1		0	0.01	-0.04	0.04	-0.01	1.43
PC2		0	0.01	-0.03	0.03	0.08	0.44
PC3		0	0.01	-0.03	0.03	-0.15	0.64
PC4		0	0.01	-0.03	0.03	-0.04	0.86
PC5		0	0.01	-0.03	0.04	0.1	1.26
PC6		0	0.01	-0.03	0.03	-0.02	0.39
PC7		0	0.01	-0.03	0.03	-0.16	0.36
PC8		0	0.01	-0.03	0.03	0.22	0.85
PC9		0	0.01	-0.03	0.03	0.11	0.27
PC10		0	0.01	-0.03	0.04	0.23	1.08
Chip		1.57	0.5	1	2	-0.27	-1.93	0.4335	0.5664
