# Supplementary material for: Multivariable G-E interplay in the prediction of educational achievement
Source: PLoS Genet. 2020 Nov 17;16(11):e1009153. doi: 10.1371/journal.pgen.1009153 (PMC7721131; doi:10.1371/journal.pgen.1009153)
Supplement: S2 Table — (XLSX) [file pgen.1009153.s002.xlsx]

## Sheet: Table S2 
Table S2. Training vs hold-out set fit indices, and nested comparisons									95% Cis		Best tuning parameters
Model			median R2 cv Train	sd R2 cv Train	median RMSE cv Train	sd RMSE cv Train	RMSE test	R2 test	0.025	0.975	Alpha	Lambda
Elastic Net	G		0.167233	0.0417085	0.912382	0.0366421	0.901277	0.183185	0.127034	0.235526	0.2	0.0617341
	E		0.280027	0.0486466	0.846401	0.0360476	0.833965	0.301328	0.242539	0.355696	0.8	0.0063775
	E + G		0.330817	0.0499577	0.818976	0.0371322	0.798122	0.360682	0.303575	0.416043	0.3	0.0340348
	E + G + E*G		0.338936	0.0503076	0.813493	0.0368878	0.797843	0.360927	0.305489	0.418025	0.2	0.0340348
Glinternet	E + G + E*G + E*E + G*G		0.353995	0.0372085	0.803972	0.0241212	0.799359	0.363777	0.29651	0.41147	NA	0.000514146
Prediction model comparison		median R2 difference	95% CIs (lower/upper bound)
	G+E - E	0.059	0.028	0.091
	G+E - G	0.177	0.1316	0.2226
	G*E - G+E	0.0007	-0.012	0.013
