# Supplementary material for: Multivariable G-E interplay in the prediction of educational achievement
Source: PLoS Genet. 2020 Nov 17;16(11):e1009153. doi: 10.1371/journal.pgen.1009153 (PMC7721131; doi:10.1371/journal.pgen.1009153)
Supplement: S3 Table — (XLSX) [file pgen.1009153.s003.xlsx]

## Sheet: Table S3
Table S3. Statistical inference
names	coefNaive	pvalNaive	lciNaive	uciNaive	coefTest	pvalTest	lciTest	uciTest	coefCond	pvalCond	lciCond	uciCond
chaos at home	-0.144104	7.97344e-16	-0.17892	-0.109287	-0.200348	1.94372e-08	-0.26932	-0.131375	-0.145393	3.93404e-15	-0.17511	-0.115707
moving to new school	-0.0757656	1.98341e-05	-0.110511	-0.0410204	-0.0658087	0.0620621	-0.134949	0.00333141	-0.075863	2.0006e-05	-0.105444	-0.0462794
involved with drugs	-0.0540246	0.00238515	-0.0888619	-0.0191873	-0.0652186	0.06933	-0.135616	0.00517854	-0.055065	0.0020742	-0.0848326	-0.0246288
hospitalized	-0.0484237	0.00643815	-0.0832433	-0.0136041	-0.000885483	0.980171	-0.0708437	0.0690727	-0.0494801	0.111655	-0.077782	0.0192167
beginning to date	-0.0349125	0.0556802	-0.0706729	0.000847939	0.013181	0.725217	-0.0604495	0.0868115	-0.0341657	0.0625268	-0.0645645	0.00280715
loss of parent job	-0.0358474	0.041897	-0.0703796	-0.00131522	-0.0372717	0.298183	-0.107584	0.033041	-0.0397076	0.0391953	-0.070476	-0.00286488
breaking up	-0.0251919	0.170501	-0.0612248	0.010841	-0.0782395	0.035515	-0.151157	-0.00532239	-0.0254694	0.16789	-0.0559605	0.0201608
death of close friend	-0.0276241	0.12043	-0.0624936	0.00724541	-0.0280571	0.431734	-0.0981091	0.0419949	-0.0288278	0.106977	-0.0581969	0.0107637
decrease parent arguments	-0.0235637	0.183446	-0.0582912	0.0111638	-0.0158574	0.656386	-0.0858379	0.0541231	-0.0248479	0.163049	-0.0539671	0.0187159
Risk PC1	0.0285927	0.190035	-0.0141815	0.0713668	0.0131587	0.767644	-0.0742903	0.100608	0.0294167	0.1807	-0.0257697	0.0656566
SWB	0.0163945	0.356409	-0.01846	0.051249	-0.00100607	0.977364	-0.0706311	0.068619	0.0161212	0.366266	-0.0463973	0.0445778
Irritability	0.0190511	0.284024	-0.0158135	0.0539158	-0.0439263	0.228784	-0.115546	0.0276931	0.0184307	0.310035	-0.0387077	0.0487087
Insomnia	0.0212987	0.228031	-0.013341	0.0559383	0.0722753	0.0417516	0.00270898	0.141842	0.0211485	0.232805	-0.0276677	0.0518995
MDD	0.0216234	0.247946	-0.0150697	0.0583165	-0.0351596	0.336666	-0.106986	0.0366669	0.036603	0.208118	-0.0398208	0.0804654
PTSD	0.0245853	0.16133	-0.00982602	0.0589967	0.0173919	0.620664	-0.0516044	0.0863883	0.0245576	0.162949	-0.0184925	0.0533231
SCZ	0.0241047	0.230073	-0.015271	0.0634804	0.0551064	0.164089	-0.0225869	0.1328	0.0250691	0.216975	-0.0296174	0.0586135
Anorexia	0.0225869	0.208596	-0.0126286	0.0578024	-0.0543686	0.124657	-0.123816	0.0150785	0.0227966	0.203997	-0.0253948	0.0658039
OCD	0.0295657	0.0920008	-0.00482993	0.0639613	0.0511816	0.148382	-0.0182858	0.120649	0.0296539	0.0917634	-0.00807294	0.0586634
BIP	0.0243333	0.209796	-0.0137051	0.0623717	0.0428822	0.271595	-0.0336641	0.119429	0.023598	0.226781	-0.0296782	0.055572
Mood Swings	0.0467653	0.031931	0.00404339	0.0894873	0.024236	0.592335	-0.0646297	0.113102	0.0458036	0.037089	0.00380993	0.0822496
Income	0.0396249	0.0574644	-0.0012568	0.0805065	0.0284285	0.498079	-0.0539463	0.110803	0.0415488	0.0482796	0.000214625	0.0761919
IQ3	0.118778	1.18104e-08	0.0780898	0.159467	0.131743	0.00306531	0.0447501	0.218735	0.119747	1.33224e-07	0.0849062	0.154278
EA3	0.136524	3.03581e-09	0.0915624	0.181485	0.168931	0.000627556	0.0724702	0.265392	0.136721	8.45546e-07	0.0974007	0.177114
SES at recruitment	0.368483	1.49276e-76	0.331013	0.405953	0.331256	2.34379e-16	0.254529	0.407983	0.369155	2.30272e-60	0.337488	0.405182
Note. Naïve = coefficients from multiple regression of selected variables in training set; Test = coefficients from multiple regression of selected variables in test set; Cond = coefficients estimated with a conditional probability from truncated distribution.
