# Supplementary material for: Multivariable G-E interplay in the prediction of educational achievement
Source: PLoS Genet. 2020 Nov 17;16(11):e1009153. doi: 10.1371/journal.pgen.1009153 (PMC7721131; doi:10.1371/journal.pgen.1009153)
Supplement: S4 Table — (XLSX) [file pgen.1009153.s004.xlsx]

## Sheet: Table S4
Table S4. Mediation models, bootstrapped estimates and 95% Confidence Intervals.
	Environmentally mediated effects				Genetically mediated effects (genetic confounding)
	Beta	lower CI	Upper CI		Beta	lower CI	Upper CI
Y~X	0.26	0.189	0.333		0.451	0.387	0.511
Y~M	0.452	0.385	0.51		0.262	0.185	0.335
M~X	0.38	0.306	0.451		0.382	0.316	0.455
a*b	0.172	0.135	0.212		0.1	0.065	0.137
c+(a*b)	0.432	0.363	0.503		0.551	0.499	0.6
ab/total	0.399	0.31	0.497		0.182	0.117	0.247
Note. Y = outcome; X = predictor; M = mediator; Y~X = effects of X on Y while controlling for M; Y ~ M = effects of M on Y while controlling for X; M~X effects of X on M; a*b = indirect path; c+(a*b) = total effects; ab/total = percentage of effect mediated.
	6
	9
