# Supplementary material for: Multivariable G-E interplay in the prediction of educational achievement
Source: PLoS Genet. 2020 Nov 17;16(11):e1009153. doi: 10.1371/journal.pgen.1009153 (PMC7721131; doi:10.1371/journal.pgen.1009153)
Supplement: S5 Table — (XLSX) [file pgen.1009153.s005.xlsx]

## Sheet: Table S5
Table S5. List of interactions identified through Glinternet
Main effect 1	Main effect 2	Weights					V1	V2
SES at recruitment	BIP	-0.00745233
SES at recruitment	Height	-0.0127596
SES at recruitment	IQ3	0.00235155
Chaos at home Age 12	SWB	0.00197035
Loss Parent Job	Hospitalized	-0.0128502
Loss Parent Job	Risk PC1	-0.00816959
Death close friend	Income	-0.00757554
Death close friend	Irritability	0.0147942
Hospitalized	Breaking up	-0.00343737
Hospitalized	Moving new school	-0.0153409
Breaking up	Decrease parent arguments	-0.00654039
Breaking up	Insomnia	-0.00813377
Breaking up	Mood Swings	0.001265
Hospitalisation parent	Insomnia	-0.000461403
Hospitalisation parent	Irritability	-0.000498306
Decrease parent arguments	SCZ	-0.00973589
Beginning to date	SCZ	-0.00129401
Moving new school	Height	-0.00236857
Moving new school	Mood Swings	0.00237205
ADHD	Broad Depression	-0.00476712
ADHD	MDD	-0.00678007
Anorexia	EA3	0.0047278
Anorexia	MDD	0.00482107
Anorexia	OCD	0.011808
ASD	Income	0.000309085
BIP	Risk PC1	0.0114056
BIP	SCZ	-0.00429309
EA3	MDD	0.00692533
EA3	PTSD	-0.00958069
Height	OCD	0.00146062
Insomnia	IQ3	0.00461616
IQ3	OCD	-0.00445815
Note. Interactions are listed in order of discovery.
List of GxE interactions introduced in Elastic Net model						8
Environment	Polygenic score	Weights
SES at recruitment	BIP	-0.00745233
SES at recruitment	Height	-0.0127596
SES at recruitment	IQ3	0.00235155
Chaos at home Age 12	SWB	0.00197035
Loss Parent Job	Risk PC1	-0.00816959
Death close friend	Income	-0.00757554
Death close friend	Irritability	0.0147942
Breaking up	Insomnia	-0.00813377
Breaking up	Mood Swings	0.001265
Hospitalisation parent	Insomnia	-0.000461403
Hospitalisation parent	Irritability	-0.000498306
Decrease parent arguments	SCZ	-0.00973589
Beginning to date	SCZ	-0.00129401
Moving new school	Height	-0.00236857
Moving new school	Mood Swings	0.00237205
