# Supplementary material for: Multivariable G-E interplay in the prediction of educational achievement
Source: PLoS Genet. 2020 Nov 17;16(11):e1009153. doi: 10.1371/journal.pgen.1009153 (PMC7721131; doi:10.1371/journal.pgen.1009153)
Supplement: S6 Table — (XLSX) [file pgen.1009153.s006.xlsx]

## Sheet: Table S6
Table S6. GWAS Summary statistics
Trait				Cases	Controls	Sample Size	h2	se	Download link for summary stats
ADHD				20183	35191	55374	0.22	0.01	http://www.med.unc.edu/pgc/results-and-downloads/data-use-agreement-forms/copy_of_ADHDEA2017_data_download_agreement
Anorexia Nervosa				16992	55525	72517	0.11-.17	0.01	https://www.med.unc.edu/pgc/download-results/ed/
Autism Spectrum Disorder				18381	27969	46350	0.118	0.01	https://www.med.unc.edu/pgc/results-and-downloads
Bipolar Disorder				20352	31358	51710	0.2	0.3	https://www.dropbox.com/s/kzg4hhttihva95d/2395_4.gwas.imputed_v3.male.tsv.bgz?dl=0 -O 2395_4.gwas.imputed_v3.male.tsv.bgz
BMI						681275	0.246	0.037	https://portals.broadinstitute.org/collaboration/giant/images/c/c8/Meta-analysis_Locke_et_al%2BUKBiobank_2018_UPDATED.txt.gz
Broad depression						500199	0.089	0.003	https://datashare.is.ed.ac.uk/handle/10283/3203
Years of Education (EA3) excluding 23andMe						766345	0.106	0.0026	https://www.dropbox.com/s/y3tkhblvbrzilzl/GWAS_EduYears_excl23andMe.txt?dl=0
Standing Height						693529	0.483	0.037	https://portals.broadinstitute.org/collaboration/giant/images/6/63/Meta-analysis_Wood_et_al%2BUKBiobank_2018.txt.gz
Household Income						286301	0.074	0.033	https://www.lothianbirthcohort.ed.ac.uk/content/gwas-summary-data
Insomnia						113006	0.11	0.009	http://ctg.cncr.nl/software/summary_statistics
Intelligence (IQ3) excluding TEDS						266453	0.19	0.01	correspondence
Irritability				90282	232386	322668	0.1174	0.0122	https://www.dropbox.com/s/r8tcj6ppl7lpq28/1940.assoc.tsv.gz?dl=0%20-O%201940.assoc.tsv.gz
MDD no 23andme				59851	113154	173005	0.087	0.004	https://www.med.unc.edu/pgc/results-and-downloads/downloads
Mood swings				148601	180827	329428	0.1075	0.00637	https://www.dropbox.com/s/4on2uuwif6dg5y5/1920.assoc.tsv.gz?dl=0%20-O%201920.assoc.tsv.gz
Neuroticism						329821	0.0881	0.0068	https://www.thessgac.org/data
OCD				2688	7037	9725	0.28	0.04	http://www.med.unc.edu/pgc/results-and-downloads/data-use-agreement-forms/pgc-ocd_aug2017.zip%20data_download_agreement
PTSD				2424	7113	9537	0.18	0.06	https://www.med.unc.edu/pgc/results-and-downloads/data-use-agreement-forms/PTSD%20EA_data_download_agreement
Risk - First PC from automobile speading, drinks per week, ever smoker, sexual partners						315894	0.156	0.004	https://www.thessgac.org/data
Schizophrenia				40675	64643	105318	0.24	0.0068	http://walters.psycm.cf.ac.uk
Well-being						298420	0.047	0.004	http://ssgac.org/documents/SWB_Full.txt.gz
