# Supplementary material for: Multivariable G-E interplay in the prediction of educational achievement
Source: PLoS Genet. 2020 Nov 17;16(11):e1009153. doi: 10.1371/journal.pgen.1009153 (PMC7721131; doi:10.1371/journal.pgen.1009153)
Supplement: S7 Table — (XLSX) [file pgen.1009153.s007.xlsx]

## Sheet: Table S7
Table S7. Parameter tuning for lassosum GPS
	tuning parameters
GPS names	s	lambda	N best beta	R2% validation
ADHD	0.5	0.0297635	1	0.0052
Anorexia	0.9	0.00428133	233163	0.7482
ASD	0.9	0.001	386670	0.1524
BIP	1	0.00428133	197683	0.3387
BMI	1	0.00695193	3672	0.0741
Broad Depression	0.9	0.0112884	20	0.0655
EA3	0.5	0.001	149650	14.4394
Height	0.2	0.001	135386	0.3581
Income	0.9	0.00206914	143019	6.328
Insomnia	0.2	0.0183298	4	0.2378
IQ3	0.9	0.001	304122	9.1025
Irritability	0.5	0.001	193689	0.0133
MDD	0.2	0.0112884	49	0.0561
Mood Swings	0.2	0.0112884	19	0.0159
Neuroticism	0.2	0.0143845	35	0.0028
OCD	1	0.0379269	159	0.0907
PTSD	0.9	0.0379269	117	0.1974
Risk PC1	0.2	0.0183298	26	0.0078
SCZ	0.9	0.00162378	239742	0.0863
SWB	0.2	0.00127428	109447	0.2172
